# Supplementary material for: Asymmetry of inverted-topology repeats in the AE1 anion exchanger suggests an elevator-like mechanism
Source: J Gen Physiol. 2017 Dec 4;149(12):1149–64. doi: 10.1085/jgp.201711836 (PMC5715908; doi:10.1085/jgp.201711836)
Supplement: Data S1 [file JGP_201711836_DataS1.zip]

Archive with 2 entries (1 files):
- JGP_201711836_DataS1/
- JGP_201711836_DataS1/AE1_RSM_on_4YZF_CA.pdb.txt
