# Supplementary material for: Asymmetry of inverted-topology repeats in the AE1 anion exchanger suggests an elevator-like mechanism
Source: J Gen Physiol. 2017 Dec 4;149(12):1149–64. doi: 10.1085/jgp.201711836 (PMC5715908; doi:10.1085/jgp.201711836)
Supplement: Data S1 [file JGP_201711836_DataS1.zip › JGP_201711836_DataS1/AE1_RSM_on_4YZF_CA.pdb.txt]

REMARK Homology model of dimeric anion exchanger AE1 inward-facing conformation, 
REMARK built using AE1 outward-facing structure as a template
REMARK using the repeat-swap modeling method
REMARK
REMARK Template = Protein databank entry 4YZF Chain A (www.rcsb.org)
REMARK Template is bound to H2-DIDS
REMARK model is substrate-free
REMARK
REMARK Please Cite: Asymmetry of inverted-topology repeats in the human AE1 anion exchanger 
REMARK indicates an elevator-like transport mechanism by Emel Ficici, José Faraldo-Gómez
REMARK Michael L. Jennings and Lucy R. Forrest, 2017 Journal of General Physiology (in press)
REMARK Created with Modeller 9v15
REMARK
REMARK Protein Model database entry: 
REMARK
REMARK  GENERATED BY CHARMM-GUI (HTTP://WWW.CHARMM-GUI.ORG) V1.8 ON FEB, 27. 2017. JOB
REMARK  CALCULATE ENERGY AND RUN SIMULATIONS WITH GBSWMEMB IMPLICIT SOLVATION MODEL   
REMARK  REFERENCES:                                                                   
REMARK  W. IM, M.S. LEE, AND C.L. BROOKS III, J. COMPUT. CHEM. 24:1691-1702 (2003).   
REMARK  W. IM, M. FEIG, AND C.L. BROOKS III, BIOPHYS. J. 85:2900-2918 (2003).         
REMARK   DATE:     3/ 1/17     18:38:43      CREATED BY USER: eficici                 
ATOM      1  CA  GLY A 381     -38.074  -5.877 -28.466  0.00  0.00      A     
ATOM      2  CA  LEU A 382     -38.752  -7.782 -25.219  0.00  0.00      A     
ATOM      3  CA  VAL A 383     -39.586 -11.182 -26.778  0.00  0.00      A     
ATOM      4  CA  ARG A 384     -36.490 -10.994 -29.065  0.00  0.00      A     
ATOM      5  CA  ASP A 385     -33.949 -11.553 -26.243  0.00  0.00      A     
ATOM      6  CA  ILE A 386     -36.216 -14.328 -24.810  0.00  0.00      A     
ATOM      7  CA  ARG A 387     -36.432 -16.114 -28.201  0.00  0.00      A     
ATOM      8  CA  ARG A 388     -32.705 -15.733 -28.807  0.00  0.00      A     
ATOM      9  CA  ARG A 389     -31.700 -16.930 -25.311  0.00  0.00      A     
ATOM     10  CA  TYR A 390     -34.089 -19.949 -25.165  0.00  0.00      A     
ATOM     11  CA  PRO A 391     -32.839 -21.670 -28.388  0.00  0.00      A     
ATOM     12  CA  TYR A 392     -29.249 -20.810 -27.367  0.00  0.00      A     
ATOM     13  CA  TYR A 393     -29.934 -22.336 -23.853  0.00  0.00      A     
ATOM     14  CA  LEU A 394     -30.580 -25.729 -25.497  0.00  0.00      A     
ATOM     15  CA  SER A 395     -26.935 -25.750 -26.710  0.00  0.00      A     
ATOM     16  CA  ASP A 396     -25.441 -24.957 -23.232  0.00  0.00      A     
ATOM     17  CA  ILE A 397     -25.978 -28.489 -21.802  0.00  0.00      A     
ATOM     18  CA  THR A 398     -24.517 -30.266 -24.877  0.00  0.00      A     
ATOM     19  CA  ASP A 399     -21.587 -27.780 -25.074  0.00  0.00      A     
ATOM     20  CA  ALA A 400     -20.753 -28.387 -21.378  0.00  0.00      A     
ATOM     21  CA  PHE A 401     -18.203 -31.181 -20.973  0.00  0.00      A     
ATOM     22  CA  SER A 402     -14.739 -29.705 -20.187  0.00  0.00      A     
ATOM     23  CA  PRO A 403     -12.685 -30.094 -16.955  0.00  0.00      A     
ATOM     24  CA  GLN A 404     -12.408 -26.273 -17.247  0.00  0.00      A     
ATOM     25  CA  VAL A 405     -16.021 -25.766 -16.017  0.00  0.00      A     
ATOM     26  CA  LEU A 406     -15.351 -28.204 -13.109  0.00  0.00      A     
ATOM     27  CA  ALA A 407     -12.180 -26.254 -12.218  0.00  0.00      A     
ATOM     28  CA  ALA A 408     -14.003 -22.897 -12.622  0.00  0.00      A     
ATOM     29  CA  VAL A 409     -17.035 -23.690 -10.387  0.00  0.00      A     
ATOM     30  CA  ILE A 410     -15.008 -24.076  -7.147  0.00  0.00      A     
ATOM     31  CA  PHE A 411     -13.031 -20.820  -7.770  0.00  0.00      A     
ATOM     32  CA  ILE A 412     -16.120 -18.792  -8.800  0.00  0.00      A     
ATOM     33  CA  TYR A 413     -17.770 -20.269  -5.670  0.00  0.00      A     
ATOM     34  CA  PHE A 414     -14.922 -18.747  -3.572  0.00  0.00      A     
ATOM     35  CA  ALA A 415     -15.457 -15.405  -5.350  0.00  0.00      A     
ATOM     36  CA  ALA A 416     -19.260 -15.599  -4.797  0.00  0.00      A     
ATOM     37  CA  LEU A 417     -19.053 -16.918  -1.185  0.00  0.00      A     
ATOM     38  CA  SER A 418     -16.304 -14.706   0.296  0.00  0.00      A     
ATOM     39  CA  PRO A 419     -18.118 -11.287   0.217  0.00  0.00      A     
ATOM     40  CA  ALA A 420     -21.453 -12.992   1.083  0.00  0.00      A     
ATOM     41  CA  ILE A 421     -20.170 -14.517   4.377  0.00  0.00      A     
ATOM     42  CA  THR A 422     -18.249 -11.363   5.467  0.00  0.00      A     
ATOM     43  CA  PHE A 423     -21.363  -9.251   4.706  0.00  0.00      A     
ATOM     44  CA  GLY A 424     -23.100 -11.130   7.574  0.00  0.00      A     
ATOM     45  CA  GLY A 425     -20.294 -10.103   9.943  0.00  0.00      A     
ATOM     46  CA  LEU A 426     -20.790  -6.455   8.897  0.00  0.00      A     
ATOM     47  CA  LEU A 427     -24.556  -6.907   9.506  0.00  0.00      A     
ATOM     48  CA  GLY A 428     -23.665  -8.330  12.974  0.00  0.00      A     
ATOM     49  CA  GLU A 429     -21.953  -5.095  14.089  0.00  0.00      A     
ATOM     50  CA  LYS A 430     -24.958  -3.039  12.772  0.00  0.00      A     
ATOM     51  CA  THR A 431     -27.853  -5.262  14.007  0.00  0.00      A     
ATOM     52  CA  ARG A 432     -28.275  -7.939  16.693  0.00  0.00      A     
ATOM     53  CA  ASN A 433     -29.653 -10.612  14.329  0.00  0.00      A     
ATOM     54  CA  GLN A 434     -32.931  -9.819  12.429  0.00  0.00      A     
ATOM     55  CA  MET A 435     -30.770 -10.112   9.308  0.00  0.00      A     
ATOM     56  CA  GLY A 436     -27.622 -12.275   9.514  0.00  0.00      A     
ATOM     57  CA  VAL A 437     -26.096 -15.077   7.478  0.00  0.00      A     
ATOM     58  CA  SER A 438     -28.179 -18.228   6.810  0.00  0.00      A     
ATOM     59  CA  GLU A 439     -31.127 -16.411   5.196  0.00  0.00      A     
ATOM     60  CA  LEU A 440     -28.644 -14.529   2.936  0.00  0.00      A     
ATOM     61  CA  LEU A 441     -26.675 -17.741   2.152  0.00  0.00      A     
ATOM     62  CA  ILE A 442     -29.937 -19.566   1.256  0.00  0.00      A     
ATOM     63  CA  SER A 443     -31.184 -16.514  -0.738  0.00  0.00      A     
ATOM     64  CA  THR A 444     -28.009 -16.238  -2.864  0.00  0.00      A     
ATOM     65  CA  ALA A 445     -28.114 -19.994  -3.604  0.00  0.00      A     
ATOM     66  CA  VAL A 446     -31.854 -20.223  -4.491  0.00  0.00      A     
ATOM     67  CA  GLN A 447     -31.754 -17.071  -6.645  0.00  0.00      A     
ATOM     68  CA  GLY A 448     -28.442 -18.204  -8.262  0.00  0.00      A     
ATOM     69  CA  ILE A 449     -29.738 -21.668  -9.256  0.00  0.00      A     
ATOM     70  CA  LEU A 450     -32.977 -20.043 -10.544  0.00  0.00      A     
ATOM     71  CA  PHE A 451     -30.855 -17.576 -12.583  0.00  0.00      A     
ATOM     72  CA  ALA A 452     -28.760 -20.343 -14.170  0.00  0.00      A     
ATOM     73  CA  LEU A 453     -31.861 -22.126 -15.523  0.00  0.00      A     
ATOM     74  CA  LEU A 454     -34.115 -19.111 -16.470  0.00  0.00      A     
ATOM     75  CA  GLY A 455     -31.102 -16.900 -17.431  0.00  0.00      A     
ATOM     76  CA  ALA A 456     -30.149 -14.201 -19.897  0.00  0.00      A     
ATOM     77  CA  GLN A 457     -26.412 -14.851 -19.802  0.00  0.00      A     
ATOM     78  CA  PRO A 458     -25.188 -17.366 -17.101  0.00  0.00      A     
ATOM     79  CA  LEU A 459     -22.012 -15.287 -16.501  0.00  0.00      A     
ATOM     80  CA  LEU A 460     -24.294 -12.554 -15.036  0.00  0.00      A     
ATOM     81  CA  VAL A 461     -23.879 -14.093 -11.559  0.00  0.00      A     
ATOM     82  CA  VAL A 462     -26.188 -12.707  -8.856  0.00  0.00      A     
ATOM     83  CA  GLY A 463     -25.731 -12.167  -5.122  0.00  0.00      A     
ATOM     84  CA  PHE A 464     -24.906  -9.459  -2.606  0.00  0.00      A     
ATOM     85  CA  SER A 465     -22.685  -6.735  -4.177  0.00  0.00      A     
ATOM     86  CA  GLY A 466     -20.590  -3.802  -2.881  0.00  0.00      A     
ATOM     87  CA  PRO A 467     -22.760  -0.618  -2.859  0.00  0.00      A     
ATOM     88  CA  LEU A 468     -25.950  -2.220  -1.485  0.00  0.00      A     
ATOM     89  CA  LEU A 469     -25.082  -2.249   2.279  0.00  0.00      A     
ATOM     90  CA  VAL A 470     -24.153   1.436   2.319  0.00  0.00      A     
ATOM     91  CA  PHE A 471     -27.665   2.351   1.161  0.00  0.00      A     
ATOM     92  CA  GLU A 472     -29.562  -0.345   3.146  0.00  0.00      A     
ATOM     93  CA  GLU A 473     -27.990   0.737   6.520  0.00  0.00      A     
ATOM     94  CA  ALA A 474     -29.982   3.997   6.695  0.00  0.00      A     
ATOM     95  CA  PHE A 475     -33.292   2.074   6.866  0.00  0.00      A     
ATOM     96  CA  PHE A 476     -32.122  -0.037   9.853  0.00  0.00      A     
ATOM     97  CA  SER A 477     -30.903   2.929  11.945  0.00  0.00      A     
ATOM     98  CA  PHE A 478     -33.888   5.156  11.041  0.00  0.00      A     
ATOM     99  CA  CYS A 479     -36.404   2.376  11.825  0.00  0.00      A     
ATOM    100  CA  GLU A 480     -34.776   1.585  15.219  0.00  0.00      A     
ATOM    101  CA  THR A 481     -34.617   5.364  15.986  0.00  0.00      A     
ATOM    102  CA  ASN A 482     -38.359   5.845  15.373  0.00  0.00      A     
ATOM    103  CA  GLY A 483     -39.331   2.520  17.073  0.00  0.00      A     
ATOM    104  CA  LEU A 484     -40.214   0.433  13.995  0.00  0.00      A     
ATOM    105  CA  GLU A 485     -38.787  -3.121  14.021  0.00  0.00      A     
ATOM    106  CA  TYR A 486     -37.146  -2.838  10.532  0.00  0.00      A     
ATOM    107  CA  ILE A 487     -37.421  -6.207   8.694  0.00  0.00      A     
ATOM    108  CA  VAL A 488     -41.203  -6.007   8.146  0.00  0.00      A     
ATOM    109  CA  GLY A 489     -40.480  -3.122   5.669  0.00  0.00      A     
ATOM    110  CA  ARG A 490     -38.320  -5.404   3.467  0.00  0.00      A     
ATOM    111  CA  VAL A 491     -41.368  -6.810   1.598  0.00  0.00      A     
ATOM    112  CA  TRP A 492     -42.488  -3.246   0.705  0.00  0.00      A     
ATOM    113  CA  ILE A 493     -38.987  -2.372  -0.585  0.00  0.00      A     
ATOM    114  CA  GLY A 494     -39.123  -5.580  -2.719  0.00  0.00      A     
ATOM    115  CA  PHE A 495     -42.633  -4.815  -3.991  0.00  0.00      A     
ATOM    116  CA  TRP A 496     -41.819  -1.239  -5.068  0.00  0.00      A     
ATOM    117  CA  LEU A 497     -38.589  -2.111  -6.953  0.00  0.00      A     
ATOM    118  CA  ILE A 498     -40.305  -4.980  -8.872  0.00  0.00      A     
ATOM    119  CA  LEU A 499     -43.281  -2.715  -9.820  0.00  0.00      A     
ATOM    120  CA  LEU A 500     -41.477   0.035 -11.804  0.00  0.00      A     
ATOM    121  CA  VAL A 501     -38.705  -1.959 -13.588  0.00  0.00      A     
ATOM    122  CA  VAL A 502     -41.097  -3.156 -16.339  0.00  0.00      A     
ATOM    123  CA  LEU A 503     -41.969   0.512 -17.007  0.00  0.00      A     
ATOM    124  CA  VAL A 504     -38.344   1.557 -17.654  0.00  0.00      A     
ATOM    125  CA  VAL A 505     -37.643  -1.216 -20.184  0.00  0.00      A     
ATOM    126  CA  ALA A 506     -40.965  -2.070 -21.872  0.00  0.00      A     
ATOM    127  CA  PHE A 507     -43.070   1.142 -21.556  0.00  0.00      A     
ATOM    128  CA  GLU A 508     -42.866   4.997 -21.540  0.00  0.00      A     
ATOM    129  CA  GLY A 509     -40.591   4.892 -18.462  0.00  0.00      A     
ATOM    130  CA  SER A 510     -37.956   3.664 -20.974  0.00  0.00      A     
ATOM    131  CA  PHE A 511     -38.413   7.005 -22.784  0.00  0.00      A     
ATOM    132  CA  LEU A 512     -38.007   8.764 -19.388  0.00  0.00      A     
ATOM    133  CA  VAL A 513     -34.744   6.926 -18.483  0.00  0.00      A     
ATOM    134  CA  ARG A 514     -33.377   7.965 -21.896  0.00  0.00      A     
ATOM    135  CA  PHE A 515     -33.974  11.588 -20.746  0.00  0.00      A     
ATOM    136  CA  ILE A 516     -32.329  11.064 -17.292  0.00  0.00      A     
ATOM    137  CA  SER A 517     -28.614  11.854 -17.797  0.00  0.00      A     
ATOM    138  CA  ARG A 518     -25.831   9.287 -17.283  0.00  0.00      A     
ATOM    139  CA  TYR A 519     -23.985  12.169 -15.592  0.00  0.00      A     
ATOM    140  CA  THR A 520     -26.959  12.535 -13.192  0.00  0.00      A     
ATOM    141  CA  GLN A 521     -27.134   8.735 -12.522  0.00  0.00      A     
ATOM    142  CA  GLU A 522     -23.408   8.453 -11.695  0.00  0.00      A     
ATOM    143  CA  ILE A 523     -23.798  11.073  -8.908  0.00  0.00      A     
ATOM    144  CA  PHE A 524     -25.257   8.242  -6.778  0.00  0.00      A     
ATOM    145  CA  SER A 525     -22.478   5.772  -7.776  0.00  0.00      A     
ATOM    146  CA  PHE A 526     -19.692   8.126  -6.652  0.00  0.00      A     
ATOM    147  CA  LEU A 527     -21.699   9.303  -3.586  0.00  0.00      A     
ATOM    148  CA  ILE A 528     -22.368   5.808  -2.179  0.00  0.00      A     
ATOM    149  CA  SER A 529     -18.748   4.630  -2.628  0.00  0.00      A     
ATOM    150  CA  LEU A 530     -17.448   7.815  -0.909  0.00  0.00      A     
ATOM    151  CA  ILE A 531     -19.919   7.255   1.982  0.00  0.00      A     
ATOM    152  CA  PHE A 532     -18.544   3.708   2.548  0.00  0.00      A     
ATOM    153  CA  ILE A 533     -14.901   4.887   2.879  0.00  0.00      A     
ATOM    154  CA  TYR A 534     -16.152   7.451   5.419  0.00  0.00      A     
ATOM    155  CA  GLU A 535     -18.305   4.829   7.320  0.00  0.00      A     
ATOM    156  CA  THR A 536     -15.474   2.212   7.509  0.00  0.00      A     
ATOM    157  CA  PHE A 537     -13.038   4.955   8.625  0.00  0.00      A     
ATOM    158  CA  SER A 538     -15.594   6.105  11.267  0.00  0.00      A     
ATOM    159  CA  LYS A 539     -15.580   2.558  12.794  0.00  0.00      A     
ATOM    160  CA  LEU A 540     -11.759   2.473  12.396  0.00  0.00      A     
ATOM    161  CA  ILE A 541     -11.203   5.771  14.270  0.00  0.00      A     
ATOM    162  CA  LYS A 542     -13.716   4.510  16.911  0.00  0.00      A     
ATOM    163  CA  ILE A 543     -11.354   1.597  17.771  0.00  0.00      A     
ATOM    164  CA  PHE A 544      -8.461   4.117  17.739  0.00  0.00      A     
ATOM    165  CA  GLN A 545     -10.184   6.486  20.250  0.00  0.00      A     
ATOM    166  CA  ASP A 546     -11.161   3.445  22.366  0.00  0.00      A     
ATOM    167  CA  HIS A 547      -7.475   2.311  22.488  0.00  0.00      A     
ATOM    168  CA  PRO A 548      -4.993   5.175  21.670  0.00  0.00      A     
ATOM    169  CA  LEU A 549      -1.222   4.515  21.762  0.00  0.00      A     
ATOM    170  CA  GLN A 550      -0.106   5.403  25.302  0.00  0.00      A     
ATOM    171  CA  LYS A 551       2.490   4.541  27.991  0.00  0.00      A     
ATOM    172  CA  THR A 552      -0.415   3.730  30.409  0.00  0.00      A     
ATOM    173  CA  TYR A 553      -1.101   0.503  32.322  0.00  0.00      A     
ATOM    174  CA  LEU A 567      -5.960  -0.581  26.501  0.00  0.00      A     
ATOM    175  CA  PRO A 568      -2.087  -0.845  26.101  0.00  0.00      A     
ATOM    176  CA  ASN A 569      -2.752  -3.302  23.242  0.00  0.00      A     
ATOM    177  CA  THR A 570      -2.452  -1.097  20.114  0.00  0.00      A     
ATOM    178  CA  ALA A 571      -5.430  -0.054  17.965  0.00  0.00      A     
ATOM    179  CA  LEU A 572      -2.981   0.757  15.114  0.00  0.00      A     
ATOM    180  CA  LEU A 573      -2.601  -2.982  14.413  0.00  0.00      A     
ATOM    181  CA  SER A 574      -6.258  -2.999  13.175  0.00  0.00      A     
ATOM    182  CA  LEU A 575      -5.563  -0.072  10.765  0.00  0.00      A     
ATOM    183  CA  VAL A 576      -2.493  -1.714   9.199  0.00  0.00      A     
ATOM    184  CA  LEU A 577      -4.125  -5.174   9.226  0.00  0.00      A     
ATOM    185  CA  MET A 578      -6.977  -3.623   7.195  0.00  0.00      A     
ATOM    186  CA  ALA A 579      -4.470  -1.902   4.873  0.00  0.00      A     
ATOM    187  CA  GLY A 580      -2.353  -5.101   4.472  0.00  0.00      A     
ATOM    188  CA  THR A 581      -5.490  -7.169   3.766  0.00  0.00      A     
ATOM    189  CA  PHE A 582      -6.480  -4.575   1.128  0.00  0.00      A     
ATOM    190  CA  PHE A 583      -2.927  -4.414  -0.382  0.00  0.00      A     
ATOM    191  CA  PHE A 584      -2.594  -8.219  -0.642  0.00  0.00      A     
ATOM    192  CA  ALA A 585      -6.051  -8.500  -2.268  0.00  0.00      A     
ATOM    193  CA  MET A 586      -5.258  -5.795  -4.898  0.00  0.00      A     
ATOM    194  CA  MET A 587      -1.859  -7.440  -5.605  0.00  0.00      A     
ATOM    195  CA  LEU A 588      -3.582 -10.807  -6.292  0.00  0.00      A     
ATOM    196  CA  ARG A 589      -6.029  -8.882  -8.535  0.00  0.00      A     
ATOM    197  CA  LYS A 590      -2.996  -7.497 -10.445  0.00  0.00      A     
ATOM    198  CA  PHE A 591      -1.514 -11.049 -10.479  0.00  0.00      A     
ATOM    199  CA  LYS A 592      -4.583 -12.289 -12.427  0.00  0.00      A     
ATOM    200  CA  ASN A 593      -4.351  -9.277 -14.820  0.00  0.00      A     
ATOM    201  CA  SER A 594      -0.566  -9.420 -15.363  0.00  0.00      A     
ATOM    202  CA  SER A 595       1.085 -12.469 -16.989  0.00  0.00      A     
ATOM    203  CA  TYR A 596       3.473 -13.627 -14.231  0.00  0.00      A     
ATOM    204  CA  PHE A 597       1.940 -17.144 -14.363  0.00  0.00      A     
ATOM    205  CA  PRO A 598       0.289 -19.062 -17.280  0.00  0.00      A     
ATOM    206  CA  GLY A 599      -3.261 -18.295 -18.511  0.00  0.00      A     
ATOM    207  CA  LYS A 600      -6.218 -19.828 -16.667  0.00  0.00      A     
ATOM    208  CA  LEU A 601      -4.036 -20.896 -13.676  0.00  0.00      A     
ATOM    209  CA  ARG A 602      -3.081 -17.240 -13.117  0.00  0.00      A     
ATOM    210  CA  ARG A 603      -6.739 -16.163 -13.329  0.00  0.00      A     
ATOM    211  CA  VAL A 604      -7.954 -18.656 -10.662  0.00  0.00      A     
ATOM    212  CA  ILE A 605      -5.015 -17.760  -8.334  0.00  0.00      A     
ATOM    213  CA  GLY A 606      -6.153 -14.083  -8.305  0.00  0.00      A     
ATOM    214  CA  ASP A 607      -9.647 -15.005  -7.027  0.00  0.00      A     
ATOM    215  CA  PHE A 608      -8.099 -17.438  -4.515  0.00  0.00      A     
ATOM    216  CA  GLY A 609      -6.425 -14.181  -3.326  0.00  0.00      A     
ATOM    217  CA  VAL A 610      -9.513 -13.113  -1.342  0.00  0.00      A     
ATOM    218  CA  PRO A 611      -9.577 -16.444   0.688  0.00  0.00      A     
ATOM    219  CA  ILE A 612      -5.853 -16.079   1.510  0.00  0.00      A     
ATOM    220  CA  SER A 613      -6.486 -12.386   2.389  0.00  0.00      A     
ATOM    221  CA  ILE A 614      -8.886 -13.495   5.172  0.00  0.00      A     
ATOM    222  CA  LEU A 615      -6.391 -16.298   6.068  0.00  0.00      A     
ATOM    223  CA  ILE A 616      -3.640 -13.733   6.875  0.00  0.00      A     
ATOM    224  CA  MET A 617      -6.172 -11.761   9.012  0.00  0.00      A     
ATOM    225  CA  VAL A 618      -7.034 -14.803  11.208  0.00  0.00      A     
ATOM    226  CA  LEU A 619      -3.300 -15.646  11.391  0.00  0.00      A     
ATOM    227  CA  VAL A 620      -2.455 -12.141  12.733  0.00  0.00      A     
ATOM    228  CA  ASP A 621      -5.320 -12.328  15.342  0.00  0.00      A     
ATOM    229  CA  PHE A 622      -3.866 -15.706  16.439  0.00  0.00      A     
ATOM    230  CA  PHE A 623      -0.535 -13.888  17.066  0.00  0.00      A     
ATOM    231  CA  ILE A 624      -2.018 -10.749  18.802  0.00  0.00      A     
ATOM    232  CA  GLN A 625      -3.225 -11.867  22.248  0.00  0.00      A     
ATOM    233  CA  ASP A 626      -6.336  -9.741  22.857  0.00  0.00      A     
ATOM    234  CA  THR A 627      -9.543 -11.065  24.586  0.00  0.00      A     
ATOM    235  CA  TYR A 628     -10.687 -14.616  23.730  0.00  0.00      A     
ATOM    236  CA  THR A 629     -14.212 -15.122  22.331  0.00  0.00      A     
ATOM    237  CA  GLN A 630     -16.164 -18.326  21.603  0.00  0.00      A     
ATOM    238  CA  LYS A 631     -16.537 -19.823  18.108  0.00  0.00      A     
ATOM    239  CA  LEU A 632     -19.612 -21.952  17.626  0.00  0.00      A     
ATOM    240  CA  SER A 633     -20.289 -25.222  15.761  0.00  0.00      A     
ATOM    241  CA  VAL A 634     -23.051 -25.905  18.339  0.00  0.00      A     
ATOM    242  CA  PRO A 635     -26.202 -24.001  17.009  0.00  0.00      A     
ATOM    243  CA  ASP A 636     -29.358 -26.171  16.802  0.00  0.00      A     
ATOM    244  CA  GLY A 637     -30.890 -23.666  14.328  0.00  0.00      A     
ATOM    245  CA  PHE A 638     -29.699 -20.066  14.013  0.00  0.00      A     
ATOM    246  CA  LYS A 639     -32.551 -17.527  14.390  0.00  0.00      A     
ATOM    247  CA  VAL A 640     -32.920 -14.503  12.096  0.00  0.00      A     
ATOM    248  CA  VAL A 649     -38.337 -12.986  11.622  0.00  0.00      A     
ATOM    249  CA  ILE A 650     -41.434 -11.671   9.765  0.00  0.00      A     
ATOM    250  CA  HIS A 651     -45.195 -12.082  10.359  0.00  0.00      A     
ATOM    251  CA  PRO A 652     -48.503 -11.110   8.627  0.00  0.00      A     
ATOM    252  CA  LEU A 653     -48.662  -8.515  11.394  0.00  0.00      A     
ATOM    253  CA  GLY A 654     -46.165  -6.132   9.733  0.00  0.00      A     
ATOM    254  CA  LEU A 655     -47.005  -7.232   6.186  0.00  0.00      A     
ATOM    255  CA  ARG A 656     -49.547  -4.399   6.503  0.00  0.00      A     
ATOM    256  CA  SER A 657     -47.368  -1.185   6.306  0.00  0.00      A     
ATOM    257  CA  GLU A 658     -48.639  -0.055   9.751  0.00  0.00      A     
ATOM    258  CA  PHE A 659     -45.551  -1.459  11.573  0.00  0.00      A     
ATOM    259  CA  PRO A 660     -43.005  -0.799   8.765  0.00  0.00      A     
ATOM    260  CA  ILE A 661     -42.128   2.817   7.951  0.00  0.00      A     
ATOM    261  CA  TRP A 662     -45.619   4.303   8.508  0.00  0.00      A     
ATOM    262  CA  MET A 663     -45.387   6.858   5.676  0.00  0.00      A     
ATOM    263  CA  MET A 664     -45.883   3.911   3.272  0.00  0.00      A     
ATOM    264  CA  PHE A 665     -45.646   6.062   0.106  0.00  0.00      A     
ATOM    265  CA  ALA A 666     -42.039   6.853   1.142  0.00  0.00      A     
ATOM    266  CA  SER A 667     -41.164   3.115   1.224  0.00  0.00      A     
ATOM    267  CA  ALA A 668     -41.305   3.351  -2.607  0.00  0.00      A     
ATOM    268  CA  LEU A 669     -38.648   6.097  -2.652  0.00  0.00      A     
ATOM    269  CA  PRO A 670     -35.719   3.932  -1.295  0.00  0.00      A     
ATOM    270  CA  ALA A 671     -36.735   1.041  -3.569  0.00  0.00      A     
ATOM    271  CA  LEU A 672     -36.543   3.466  -6.522  0.00  0.00      A     
ATOM    272  CA  LEU A 673     -33.058   4.740  -5.492  0.00  0.00      A     
ATOM    273  CA  VAL A 674     -31.656   1.184  -5.154  0.00  0.00      A     
ATOM    274  CA  PHE A 675     -33.352   0.412  -8.535  0.00  0.00      A     
ATOM    275  CA  ILE A 676     -31.212   3.010 -10.417  0.00  0.00      A     
ATOM    276  CA  LEU A 677     -28.038   1.469  -8.891  0.00  0.00      A     
ATOM    277  CA  ILE A 678     -29.323  -2.059  -9.780  0.00  0.00      A     
ATOM    278  CA  PHE A 679     -30.063  -0.915 -13.362  0.00  0.00      A     
ATOM    279  CA  LEU A 680     -26.599   0.700 -13.592  0.00  0.00      A     
ATOM    280  CA  GLU A 681     -24.828  -2.382 -12.108  0.00  0.00      A     
ATOM    281  CA  SER A 682     -26.852  -4.697 -14.448  0.00  0.00      A     
ATOM    282  CA  GLN A 683     -26.243  -2.666 -17.653  0.00  0.00      A     
ATOM    283  CA  ILE A 684     -22.507  -2.094 -16.933  0.00  0.00      A     
ATOM    284  CA  THR A 685     -22.053  -5.815 -16.102  0.00  0.00      A     
ATOM    285  CA  THR A 686     -23.809  -6.997 -19.290  0.00  0.00      A     
ATOM    286  CA  LEU A 687     -21.915  -4.513 -21.493  0.00  0.00      A     
ATOM    287  CA  ILE A 688     -18.519  -5.423 -19.904  0.00  0.00      A     
ATOM    288  CA  VAL A 689     -19.096  -9.210 -20.201  0.00  0.00      A     
ATOM    289  CA  SER A 690     -20.536  -8.995 -23.761  0.00  0.00      A     
ATOM    290  CA  LYS A 691     -17.648  -6.914 -25.222  0.00  0.00      A     
ATOM    291  CA  PRO A 692     -15.778  -8.457 -28.249  0.00  0.00      A     
ATOM    292  CA  GLU A 693     -12.689  -8.519 -25.919  0.00  0.00      A     
ATOM    293  CA  ARG A 694     -13.494 -12.188 -25.354  0.00  0.00      A     
ATOM    294  CA  LYS A 695     -15.733 -13.438 -28.191  0.00  0.00      A     
ATOM    295  CA  MET A 696     -19.343 -13.690 -26.903  0.00  0.00      A     
ATOM    296  CA  VAL A 697     -21.960 -11.880 -29.109  0.00  0.00      A     
ATOM    297  CA  LYS A 698     -24.763 -14.526 -29.088  0.00  0.00      A     
ATOM    298  CA  GLY A 699     -27.484 -15.201 -26.470  0.00  0.00      A     
ATOM    299  CA  SER A 700     -26.978 -12.241 -24.088  0.00  0.00      A     
ATOM    300  CA  GLY A 701     -29.680  -9.532 -23.837  0.00  0.00      A     
ATOM    301  CA  PHE A 702     -30.331  -6.474 -21.671  0.00  0.00      A     
ATOM    302  CA  HIS A 703     -34.051  -6.695 -20.721  0.00  0.00      A     
ATOM    303  CA  LEU A 704     -33.867 -10.313 -19.603  0.00  0.00      A     
ATOM    304  CA  ASP A 705     -30.822  -9.624 -17.329  0.00  0.00      A     
ATOM    305  CA  LEU A 706     -32.552  -6.678 -15.598  0.00  0.00      A     
ATOM    306  CA  LEU A 707     -35.893  -8.545 -15.356  0.00  0.00      A     
ATOM    307  CA  LEU A 708     -34.278 -11.646 -13.797  0.00  0.00      A     
ATOM    308  CA  VAL A 709     -32.162  -9.582 -11.338  0.00  0.00      A     
ATOM    309  CA  VAL A 710     -35.088  -7.425 -10.156  0.00  0.00      A     
ATOM    310  CA  GLY A 711     -37.552 -10.376 -10.099  0.00  0.00      A     
ATOM    311  CA  MET A 712     -35.223 -12.627  -8.112  0.00  0.00      A     
ATOM    312  CA  GLY A 713     -34.144  -9.992  -5.560  0.00  0.00      A     
ATOM    313  CA  GLY A 714     -37.744  -8.711  -5.440  0.00  0.00      A     
ATOM    314  CA  VAL A 715     -39.165 -12.154  -4.544  0.00  0.00      A     
ATOM    315  CA  ALA A 716     -36.328 -12.596  -2.008  0.00  0.00      A     
ATOM    316  CA  ALA A 717     -37.245  -9.229  -0.445  0.00  0.00      A     
ATOM    317  CA  LEU A 718     -40.960 -10.284  -0.553  0.00  0.00      A     
ATOM    318  CA  PHE A 719     -40.154 -13.376   1.598  0.00  0.00      A     
ATOM    319  CA  GLY A 720     -38.032 -11.108   3.877  0.00  0.00      A     
ATOM    320  CA  MET A 721     -34.447 -11.737   2.701  0.00  0.00      A     
ATOM    321  CA  PRO A 722     -31.694  -9.180   1.766  0.00  0.00      A     
ATOM    322  CA  TRP A 723     -31.708  -7.666  -1.753  0.00  0.00      A     
ATOM    323  CA  LEU A 724     -29.423  -9.415  -4.338  0.00  0.00      A     
ATOM    324  CA  SER A 725     -27.999  -7.767  -7.495  0.00  0.00      A     
ATOM    325  CA  ALA A 726     -25.826  -8.660 -10.486  0.00  0.00      A     
ATOM    326  CA  THR A 727     -22.182  -8.517  -9.287  0.00  0.00      A     
ATOM    327  CA  THR A 728     -19.288  -7.109 -11.364  0.00  0.00      A     
ATOM    328  CA  VAL A 729     -16.104  -8.738  -9.981  0.00  0.00      A     
ATOM    329  CA  ARG A 730     -17.554 -12.293  -9.914  0.00  0.00      A     
ATOM    330  CA  SER A 731     -19.088 -11.944 -13.438  0.00  0.00      A     
ATOM    331  CA  VAL A 732     -15.816 -10.561 -14.894  0.00  0.00      A     
ATOM    332  CA  THR A 733     -14.153 -13.611 -13.279  0.00  0.00      A     
ATOM    333  CA  HIS A 734     -16.714 -15.923 -15.011  0.00  0.00      A     
ATOM    334  CA  ALA A 735     -15.834 -14.262 -18.355  0.00  0.00      A     
ATOM    335  CA  ASN A 736     -12.089 -14.658 -17.671  0.00  0.00      A     
ATOM    336  CA  ALA A 737     -12.488 -18.280 -16.407  0.00  0.00      A     
ATOM    337  CA  LEU A 738     -14.467 -19.423 -19.483  0.00  0.00      A     
ATOM    338  CA  THR A 739     -12.390 -17.211 -21.900  0.00  0.00      A     
ATOM    339  CA  VAL A 740     -10.475 -20.054 -23.665  0.00  0.00      A     
ATOM    340  CA  MET A 741      -6.892 -19.732 -24.958  0.00  0.00      A     
ATOM    341  CA  ILE A 753      -8.296 -14.763 -27.162  0.00  0.00      A     
ATOM    342  CA  GLN A 754     -10.887 -17.346 -28.372  0.00  0.00      A     
ATOM    343  CA  GLU A 755     -14.685 -17.613 -27.823  0.00  0.00      A     
ATOM    344  CA  VAL A 756     -15.766 -17.056 -24.185  0.00  0.00      A     
ATOM    345  CA  LYS A 757     -17.906 -20.083 -23.338  0.00  0.00      A     
ATOM    346  CA  GLU A 758     -21.495 -19.545 -22.158  0.00  0.00      A     
ATOM    347  CA  GLN A 759     -22.806 -22.520 -20.162  0.00  0.00      A     
ATOM    348  CA  ARG A 760     -25.838 -22.771 -17.817  0.00  0.00      A     
ATOM    349  CA  ILE A 761     -24.482 -25.722 -15.751  0.00  0.00      A     
ATOM    350  CA  SER A 762     -21.539 -23.504 -14.614  0.00  0.00      A     
ATOM    351  CA  GLY A 763     -24.210 -21.305 -12.967  0.00  0.00      A     
ATOM    352  CA  LEU A 764     -26.103 -24.338 -11.608  0.00  0.00      A     
ATOM    353  CA  LEU A 765     -22.932 -25.842 -10.049  0.00  0.00      A     
ATOM    354  CA  VAL A 766     -21.768 -22.608  -8.294  0.00  0.00      A     
ATOM    355  CA  ALA A 767     -25.281 -22.171  -6.873  0.00  0.00      A     
ATOM    356  CA  VAL A 768     -25.285 -25.751  -5.513  0.00  0.00      A     
ATOM    357  CA  LEU A 769     -21.965 -25.168  -3.672  0.00  0.00      A     
ATOM    358  CA  VAL A 770     -23.768 -22.271  -1.942  0.00  0.00      A     
ATOM    359  CA  GLY A 771     -26.782 -23.872  -0.193  0.00  0.00      A     
ATOM    360  CA  LEU A 772     -24.680 -26.944   0.636  0.00  0.00      A     
ATOM    361  CA  SER A 773     -22.369 -24.563   2.556  0.00  0.00      A     
ATOM    362  CA  ILE A 774     -25.112 -23.862   5.165  0.00  0.00      A     
ATOM    363  CA  LEU A 775     -23.223 -26.587   7.071  0.00  0.00      A     
ATOM    364  CA  MET A 776     -20.037 -24.493   6.613  0.00  0.00      A     
ATOM    365  CA  GLU A 777     -21.582 -21.421   8.381  0.00  0.00      A     
ATOM    366  CA  PRO A 778     -19.706 -22.062  11.726  0.00  0.00      A     
ATOM    367  CA  ILE A 779     -16.589 -20.940   9.726  0.00  0.00      A     
ATOM    368  CA  LEU A 780     -17.939 -17.332  10.060  0.00  0.00      A     
ATOM    369  CA  SER A 781     -18.057 -17.595  13.902  0.00  0.00      A     
ATOM    370  CA  ARG A 782     -14.236 -17.437  14.192  0.00  0.00      A     
ATOM    371  CA  ILE A 783     -14.016 -14.080  12.308  0.00  0.00      A     
ATOM    372  CA  PRO A 784     -12.838 -10.847  14.011  0.00  0.00      A     
ATOM    373  CA  LEU A 785     -14.567  -7.720  12.597  0.00  0.00      A     
ATOM    374  CA  ALA A 786     -11.284  -6.405  11.117  0.00  0.00      A     
ATOM    375  CA  VAL A 787     -11.809  -8.502   7.903  0.00  0.00      A     
ATOM    376  CA  LEU A 788     -15.008  -6.567   7.081  0.00  0.00      A     
ATOM    377  CA  PHE A 789     -13.439  -3.112   6.762  0.00  0.00      A     
ATOM    378  CA  GLY A 790     -10.681  -4.259   4.346  0.00  0.00      A     
ATOM    379  CA  ILE A 791     -12.729  -6.641   2.164  0.00  0.00      A     
ATOM    380  CA  PHE A 792     -15.489  -4.010   1.734  0.00  0.00      A     
ATOM    381  CA  LEU A 793     -12.803  -1.399   0.825  0.00  0.00      A     
ATOM    382  CA  TYR A 794     -11.460  -3.935  -1.734  0.00  0.00      A     
ATOM    383  CA  MET A 795     -14.882  -4.373  -3.409  0.00  0.00      A     
ATOM    384  CA  GLY A 796     -15.322  -0.574  -2.850  0.00  0.00      A     
ATOM    385  CA  VAL A 797     -12.405   0.202  -5.204  0.00  0.00      A     
ATOM    386  CA  THR A 798     -14.096  -2.311  -7.577  0.00  0.00      A     
ATOM    387  CA  SER A 799     -17.265  -0.126  -7.343  0.00  0.00      A     
ATOM    388  CA  LEU A 800     -15.106   2.954  -8.239  0.00  0.00      A     
ATOM    389  CA  SER A 801     -13.509   0.981 -11.133  0.00  0.00      A     
ATOM    390  CA  GLY A 802     -16.776   1.039 -13.181  0.00  0.00      A     
ATOM    391  CA  ILE A 803     -17.876   4.684 -12.685  0.00  0.00      A     
ATOM    392  CA  GLN A 804     -18.076   6.881 -15.850  0.00  0.00      A     
ATOM    393  CA  LEU A 805     -17.909  10.080 -13.793  0.00  0.00      A     
ATOM    394  CA  PHE A 806     -14.842   8.749 -11.909  0.00  0.00      A     
ATOM    395  CA  ASP A 807     -13.101   8.781 -15.346  0.00  0.00      A     
ATOM    396  CA  ARG A 808     -14.280  12.428 -15.651  0.00  0.00      A     
ATOM    397  CA  ILE A 809     -13.038  13.258 -12.083  0.00  0.00      A     
ATOM    398  CA  LEU A 810      -9.642  11.653 -12.915  0.00  0.00      A     
ATOM    399  CA  LEU A 811      -9.390  13.728 -16.132  0.00  0.00      A     
ATOM    400  CA  LEU A 812     -10.120  16.902 -14.181  0.00  0.00      A     
ATOM    401  CA  PHE A 813      -6.713  16.085 -12.563  0.00  0.00      A     
ATOM    402  CA  LYS A 814      -5.011  14.945 -15.822  0.00  0.00      A     
ATOM    403  CA  PRO A 815      -4.173  17.267 -18.726  0.00  0.00      A     
ATOM    404  CA  PRO A 816      -5.901  17.724 -22.158  0.00  0.00      A     
ATOM    405  CA  LYS A 817      -2.950  15.919 -23.814  0.00  0.00      A     
ATOM    406  CA  TYR A 818      -5.051  12.798 -23.075  0.00  0.00      A     
ATOM    407  CA  HIS A 819      -8.451  12.074 -24.691  0.00  0.00      A     
ATOM    408  CA  PRO A 820     -10.992   9.225 -24.177  0.00  0.00      A     
ATOM    409  CA  ASP A 821     -12.246   6.495 -26.582  0.00  0.00      A     
ATOM    410  CA  VAL A 822     -14.344   9.190 -28.290  0.00  0.00      A     
ATOM    411  CA  PRO A 823     -12.222  12.407 -28.760  0.00  0.00      A     
ATOM    412  CA  TYR A 824     -15.519  14.334 -29.050  0.00  0.00      A     
ATOM    413  CA  VAL A 825     -15.618  15.168 -25.346  0.00  0.00      A     
ATOM    414  CA  LYS A 826     -12.143  16.789 -24.914  0.00  0.00      A     
ATOM    415  CA  ARG A 827     -12.191  18.449 -28.374  0.00  0.00      A     
ATOM    416  CA  VAL A 828     -15.703  19.885 -27.921  0.00  0.00      A     
ATOM    417  CA  LYS A 829     -15.847  20.425 -24.153  0.00  0.00      A     
ATOM    418  CA  THR A 830     -12.492  21.950 -23.026  0.00  0.00      A     
ATOM    419  CA  TRP A 831     -14.021  23.908 -20.094  0.00  0.00      A     
ATOM    420  CA  ARG A 832     -17.543  22.479 -20.582  0.00  0.00      A     
ATOM    421  CA  MET A 833     -16.663  18.929 -19.359  0.00  0.00      A     
ATOM    422  CA  HIS A 834     -15.591  20.562 -16.086  0.00  0.00      A     
ATOM    423  CA  LEU A 835     -19.102  22.168 -15.887  0.00  0.00      A     
ATOM    424  CA  PHE A 836     -20.794  18.764 -16.521  0.00  0.00      A     
ATOM    425  CA  THR A 837     -18.461  17.238 -13.883  0.00  0.00      A     
ATOM    426  CA  GLY A 838     -19.292  20.240 -11.609  0.00  0.00      A     
ATOM    427  CA  ILE A 839     -23.094  19.874 -11.778  0.00  0.00      A     
ATOM    428  CA  GLN A 840     -22.491  16.285 -10.617  0.00  0.00      A     
ATOM    429  CA  ILE A 841     -20.017  17.374  -7.851  0.00  0.00      A     
ATOM    430  CA  ILE A 842     -22.302  20.182  -6.488  0.00  0.00      A     
ATOM    431  CA  CYS A 843     -25.088  17.586  -6.059  0.00  0.00      A     
ATOM    432  CA  LEU A 844     -22.814  15.313  -3.930  0.00  0.00      A     
ATOM    433  CA  ALA A 845     -22.265  18.017  -1.280  0.00  0.00      A     
ATOM    434  CA  VAL A 846     -26.037  18.544  -0.803  0.00  0.00      A     
ATOM    435  CA  LEU A 847     -26.674  14.769  -0.702  0.00  0.00      A     
ATOM    436  CA  TRP A 848     -23.913  14.139   1.892  0.00  0.00      A     
ATOM    437  CA  VAL A 849     -25.458  16.924   4.046  0.00  0.00      A     
ATOM    438  CA  VAL A 850     -28.961  15.350   3.635  0.00  0.00      A     
ATOM    439  CA  LYS A 851     -27.660  11.868   4.646  0.00  0.00      A     
ATOM    440  CA  SER A 852     -26.047  13.535   7.716  0.00  0.00      A     
ATOM    441  CA  THR A 853     -29.623  14.081   9.040  0.00  0.00      A     
ATOM    442  CA  PRO A 854     -32.268  11.513  10.162  0.00  0.00      A     
ATOM    443  CA  ALA A 855     -34.209  12.223   6.905  0.00  0.00      A     
ATOM    444  CA  SER A 856     -33.212   8.857   5.280  0.00  0.00      A     
ATOM    445  CA  LEU A 857     -36.715   8.321   3.787  0.00  0.00      A     
ATOM    446  CA  ALA A 858     -36.499  11.746   2.047  0.00  0.00      A     
ATOM    447  CA  LEU A 859     -32.843  11.276   0.957  0.00  0.00      A     
ATOM    448  CA  PRO A 860     -34.021   9.314  -2.149  0.00  0.00      A     
ATOM    449  CA  PHE A 861     -36.807  11.881  -2.691  0.00  0.00      A     
ATOM    450  CA  VAL A 862     -34.239  14.700  -3.147  0.00  0.00      A     
ATOM    451  CA  LEU A 863     -32.275  12.548  -5.689  0.00  0.00      A     
ATOM    452  CA  ILE A 864     -35.480  11.384  -7.457  0.00  0.00      A     
ATOM    453  CA  LEU A 865     -36.739  14.977  -7.817  0.00  0.00      A     
ATOM    454  CA  THR A 866     -33.184  16.191  -8.688  0.00  0.00      A     
ATOM    455  CA  VAL A 867     -32.231  13.752 -11.498  0.00  0.00      A     
ATOM    456  CA  PRO A 868     -35.002  14.676 -14.074  0.00  0.00      A     
ATOM    457  CA  LEU A 869     -35.104  18.380 -13.037  0.00  0.00      A     
ATOM    458  CA  ARG A 870     -31.296  18.789 -13.250  0.00  0.00      A     
ATOM    459  CA  ARG A 871     -31.321  17.422 -16.833  0.00  0.00      A     
ATOM    460  CA  VAL A 872     -34.329  19.709 -17.659  0.00  0.00      A     
ATOM    461  CA  LEU A 873     -31.911  22.605 -16.965  0.00  0.00      A     
ATOM    462  CA  LEU A 874     -29.254  21.032 -19.282  0.00  0.00      A     
ATOM    463  CA  PRO A 875     -30.790  22.037 -22.721  0.00  0.00      A     
ATOM    464  CA  LEU A 876     -30.244  25.667 -21.611  0.00  0.00      A     
ATOM    465  CA  ILE A 877     -26.464  24.911 -21.617  0.00  0.00      A     
ATOM    466  CA  PHE A 878     -24.998  23.344 -24.798  0.00  0.00      A     
ATOM    467  CA  ARG A 879     -26.659  21.435 -27.693  0.00  0.00      A     
ATOM    468  CA  ASN A 880     -28.950  18.342 -27.639  0.00  0.00      A     
ATOM    469  CA  VAL A 881     -26.340  16.449 -29.756  0.00  0.00      A     
ATOM    470  CA  GLU A 882     -23.668  17.596 -27.240  0.00  0.00      A     
ATOM    471  CA  LEU A 883     -25.806  16.138 -24.396  0.00  0.00      A     
ATOM    472  CA  GLN A 884     -26.412  12.959 -26.481  0.00  0.00      A     
ATOM    473  CA  CYS A 885     -22.618  12.431 -26.715  0.00  0.00      A     
ATOM    474  CA  LEU A 886     -22.487  12.413 -22.881  0.00  0.00      A     
ATOM    475  CA  ASP A 887     -25.592  10.179 -22.402  0.00  0.00      A     
ATOM    476  CA  GLY B 381      39.168   6.879 -27.355  0.00  0.00      B     
ATOM    477  CA  LEU B 382      40.740   8.464 -24.247  0.00  0.00      B     
ATOM    478  CA  VAL B 383      41.565  11.866 -25.848  0.00  0.00      B     
ATOM    479  CA  ARG B 384      38.456  11.748 -28.110  0.00  0.00      B     
ATOM    480  CA  ASP B 385      35.710  12.555 -25.552  0.00  0.00      B     
ATOM    481  CA  ILE B 386      38.042  15.199 -23.992  0.00  0.00      B     
ATOM    482  CA  ARG B 387      38.343  16.930 -27.393  0.00  0.00      B     
ATOM    483  CA  ARG B 388      34.628  16.580 -28.086  0.00  0.00      B     
ATOM    484  CA  ARG B 389      33.526  17.851 -24.639  0.00  0.00      B     
ATOM    485  CA  TYR B 390      35.957  20.838 -24.399  0.00  0.00      B     
ATOM    486  CA  PRO B 391      34.822  22.688 -27.604  0.00  0.00      B     
ATOM    487  CA  TYR B 392      31.193  21.914 -26.660  0.00  0.00      B     
ATOM    488  CA  TYR B 393      31.877  23.280 -23.092  0.00  0.00      B     
ATOM    489  CA  LEU B 394      32.701  26.736 -24.515  0.00  0.00      B     
ATOM    490  CA  SER B 395      29.106  27.026 -25.846  0.00  0.00      B     
ATOM    491  CA  ASP B 396      27.492  26.102 -22.462  0.00  0.00      B     
ATOM    492  CA  ILE B 397      28.095  29.516 -20.797  0.00  0.00      B     
ATOM    493  CA  THR B 398      26.581  31.413 -23.785  0.00  0.00      B     
ATOM    494  CA  ASP B 399      23.694  28.873 -24.079  0.00  0.00      B     
ATOM    495  CA  ALA B 400      22.916  29.283 -20.352  0.00  0.00      B     
ATOM    496  CA  PHE B 401      20.204  31.906 -19.919  0.00  0.00      B     
ATOM    497  CA  SER B 402      16.848  30.142 -19.314  0.00  0.00      B     
ATOM    498  CA  PRO B 403      14.887  30.205 -16.007  0.00  0.00      B     
ATOM    499  CA  GLN B 404      14.534  26.409 -16.562  0.00  0.00      B     
ATOM    500  CA  VAL B 405      18.073  25.753 -15.226  0.00  0.00      B     
ATOM    501  CA  LEU B 406      17.389  28.166 -12.298  0.00  0.00      B     
ATOM    502  CA  ALA B 407      14.158  26.278 -11.481  0.00  0.00      B     
ATOM    503  CA  ALA B 408      15.924  22.896 -11.887  0.00  0.00      B     
ATOM    504  CA  VAL B 409      18.953  23.627  -9.618  0.00  0.00      B     
ATOM    505  CA  ILE B 410      16.937  24.111  -6.387  0.00  0.00      B     
ATOM    506  CA  PHE B 411      14.878  20.900  -6.958  0.00  0.00      B     
ATOM    507  CA  ILE B 412      17.893  18.781  -8.015  0.00  0.00      B     
ATOM    508  CA  TYR B 413      19.631  20.220  -4.921  0.00  0.00      B     
ATOM    509  CA  PHE B 414      16.766  18.770  -2.795  0.00  0.00      B     
ATOM    510  CA  ALA B 415      17.169  15.442  -4.632  0.00  0.00      B     
ATOM    511  CA  ALA B 416      20.983  15.506  -4.125  0.00  0.00      B     
ATOM    512  CA  LEU B 417      20.858  16.770  -0.487  0.00  0.00      B     
ATOM    513  CA  SER B 418      18.049  14.621   0.977  0.00  0.00      B     
ATOM    514  CA  PRO B 419      19.808  11.187   0.802  0.00  0.00      B     
ATOM    515  CA  ALA B 420      23.185  12.773   1.720  0.00  0.00      B     
ATOM    516  CA  ILE B 421      21.930  14.246   5.045  0.00  0.00      B     
ATOM    517  CA  THR B 422      19.837  11.171   6.022  0.00  0.00      B     
ATOM    518  CA  PHE B 423      22.799   8.859   5.233  0.00  0.00      B     
ATOM    519  CA  GLY B 424      24.682  10.410   8.192  0.00  0.00      B     
ATOM    520  CA  GLY B 425      21.977   9.276  10.628  0.00  0.00      B     
ATOM    521  CA  LEU B 426      22.280   5.670   9.373  0.00  0.00      B     
ATOM    522  CA  LEU B 427      26.086   6.072   9.559  0.00  0.00      B     
ATOM    523  CA  GLY B 428      25.652   7.446  13.144  0.00  0.00      B     
ATOM    524  CA  GLU B 429      23.738   4.367  14.362  0.00  0.00      B     
ATOM    525  CA  LYS B 430      26.694   2.284  13.010  0.00  0.00      B     
ATOM    526  CA  THR B 431      29.554   4.457  14.436  0.00  0.00      B     
ATOM    527  CA  ARG B 432      30.167   7.095  17.117  0.00  0.00      B     
ATOM    528  CA  ASN B 433      31.741   9.658  14.730  0.00  0.00      B     
ATOM    529  CA  GLN B 434      34.941   8.813  12.705  0.00  0.00      B     
ATOM    530  CA  MET B 435      32.635   9.188   9.697  0.00  0.00      B     
ATOM    531  CA  GLY B 436      29.447  11.303  10.031  0.00  0.00      B     
ATOM    532  CA  VAL B 437      27.837  14.127   8.070  0.00  0.00      B     
ATOM    533  CA  SER B 438      29.814  17.359   7.525  0.00  0.00      B     
ATOM    534  CA  GLU B 439      32.822  15.719   5.852  0.00  0.00      B     
ATOM    535  CA  LEU B 440      30.471  13.939   3.370  0.00  0.00      B     
ATOM    536  CA  LEU B 441      28.437  17.166   2.846  0.00  0.00      B     
ATOM    537  CA  ILE B 442      31.670  19.101   2.060  0.00  0.00      B     
ATOM    538  CA  SER B 443      32.954  16.177  -0.098  0.00  0.00      B     
ATOM    539  CA  THR B 444      29.838  15.973  -2.315  0.00  0.00      B     
ATOM    540  CA  ALA B 445      29.992  19.758  -2.850  0.00  0.00      B     
ATOM    541  CA  VAL B 446      33.742  20.168  -3.613  0.00  0.00      B     
ATOM    542  CA  GLN B 447      33.785  17.104  -5.896  0.00  0.00      B     
ATOM    543  CA  GLY B 448      30.446  18.179  -7.506  0.00  0.00      B     
ATOM    544  CA  ILE B 449      31.628  21.702  -8.432  0.00  0.00      B     
ATOM    545  CA  LEU B 450      34.922  20.200  -9.728  0.00  0.00      B     
ATOM    546  CA  PHE B 451      32.895  17.673 -11.787  0.00  0.00      B     
ATOM    547  CA  ALA B 452      30.787  20.371 -13.466  0.00  0.00      B     
ATOM    548  CA  LEU B 453      33.839  22.396 -14.574  0.00  0.00      B     
ATOM    549  CA  LEU B 454      35.971  19.382 -15.750  0.00  0.00      B     
ATOM    550  CA  GLY B 455      32.852  17.500 -16.995  0.00  0.00      B     
ATOM    551  CA  ALA B 456      31.867  14.860 -19.512  0.00  0.00      B     
ATOM    552  CA  GLN B 457      28.112  15.084 -19.086  0.00  0.00      B     
ATOM    553  CA  PRO B 458      27.050  17.846 -16.548  0.00  0.00      B     
ATOM    554  CA  LEU B 459      23.788  15.914 -15.967  0.00  0.00      B     
ATOM    555  CA  LEU B 460      25.922  13.054 -14.521  0.00  0.00      B     
ATOM    556  CA  VAL B 461      25.541  14.381 -10.958  0.00  0.00      B     
ATOM    557  CA  VAL B 462      27.809  12.775  -8.336  0.00  0.00      B     
ATOM    558  CA  GLY B 463      27.259  12.122  -4.630  0.00  0.00      B     
ATOM    559  CA  PHE B 464      26.333   9.395  -2.162  0.00  0.00      B     
ATOM    560  CA  SER B 465      24.150   6.787  -3.988  0.00  0.00      B     
ATOM    561  CA  GLY B 466      21.938   3.820  -2.989  0.00  0.00      B     
ATOM    562  CA  PRO B 467      23.996   0.577  -2.743  0.00  0.00      B     
ATOM    563  CA  LEU B 468      27.139   2.289  -1.308  0.00  0.00      B     
ATOM    564  CA  LEU B 469      26.107   2.035   2.392  0.00  0.00      B     
ATOM    565  CA  VAL B 470      26.591  -1.765   2.559  0.00  0.00      B     
ATOM    566  CA  PHE B 471      30.140  -1.347   1.201  0.00  0.00      B     
ATOM    567  CA  GLU B 472      30.836   1.516   3.645  0.00  0.00      B     
ATOM    568  CA  GLU B 473      29.771  -0.467   6.763  0.00  0.00      B     
ATOM    569  CA  ALA B 474      31.292  -3.860   5.806  0.00  0.00      B     
ATOM    570  CA  PHE B 475      34.966  -2.995   6.218  0.00  0.00      B     
ATOM    571  CA  PHE B 476      34.194  -0.496   9.043  0.00  0.00      B     
ATOM    572  CA  SER B 477      32.473  -3.300  11.035  0.00  0.00      B     
ATOM    573  CA  PHE B 478      35.422  -5.604  10.249  0.00  0.00      B     
ATOM    574  CA  CYS B 479      37.909  -2.881  11.376  0.00  0.00      B     
ATOM    575  CA  GLU B 480      36.018  -2.169  14.663  0.00  0.00      B     
ATOM    576  CA  THR B 481      35.766  -5.964  15.300  0.00  0.00      B     
ATOM    577  CA  ASN B 482      39.543  -6.443  14.946  0.00  0.00      B     
ATOM    578  CA  GLY B 483      40.386  -3.110  16.712  0.00  0.00      B     
ATOM    579  CA  LEU B 484      41.741  -1.081  13.763  0.00  0.00      B     
ATOM    580  CA  GLU B 485      40.748   2.492  12.822  0.00  0.00      B     
ATOM    581  CA  TYR B 486      38.716   2.478   9.550  0.00  0.00      B     
ATOM    582  CA  ILE B 487      39.267   6.139   8.480  0.00  0.00      B     
ATOM    583  CA  VAL B 488      43.035   5.669   7.942  0.00  0.00      B     
ATOM    584  CA  GLY B 489      42.260   2.410   6.012  0.00  0.00      B     
ATOM    585  CA  ARG B 490      39.926   4.362   3.715  0.00  0.00      B     
ATOM    586  CA  VAL B 491      42.924   6.223   2.170  0.00  0.00      B     
ATOM    587  CA  TRP B 492      44.454   2.847   1.162  0.00  0.00      B     
ATOM    588  CA  ILE B 493      41.129   1.710  -0.379  0.00  0.00      B     
ATOM    589  CA  GLY B 494      41.079   5.052  -2.305  0.00  0.00      B     
ATOM    590  CA  PHE B 495      44.672   4.592  -3.495  0.00  0.00      B     
ATOM    591  CA  TRP B 496      44.155   1.015  -4.738  0.00  0.00      B     
ATOM    592  CA  LEU B 497      41.006   1.707  -6.807  0.00  0.00      B     
ATOM    593  CA  ILE B 498      42.501   4.841  -8.477  0.00  0.00      B     
ATOM    594  CA  LEU B 499      45.619   2.861  -9.543  0.00  0.00      B     
ATOM    595  CA  LEU B 500      43.777   0.094 -11.469  0.00  0.00      B     
ATOM    596  CA  VAL B 501      40.761   2.003 -12.926  0.00  0.00      B     
ATOM    597  CA  VAL B 502      42.962   3.844 -15.470  0.00  0.00      B     
ATOM    598  CA  LEU B 503      44.196   0.400 -16.676  0.00  0.00      B     
ATOM    599  CA  VAL B 504      40.668  -0.878 -17.459  0.00  0.00      B     
ATOM    600  CA  VAL B 505      40.042   1.878 -20.006  0.00  0.00      B     
ATOM    601  CA  ALA B 506      43.606   2.651 -21.214  0.00  0.00      B     
ATOM    602  CA  PHE B 507      45.265  -0.788 -21.486  0.00  0.00      B     
ATOM    603  CA  GLU B 508      44.883  -4.624 -21.313  0.00  0.00      B     
ATOM    604  CA  GLY B 509      42.573  -4.245 -18.294  0.00  0.00      B     
ATOM    605  CA  SER B 510      40.076  -2.936 -20.903  0.00  0.00      B     
ATOM    606  CA  PHE B 511      40.354  -6.345 -22.621  0.00  0.00      B     
ATOM    607  CA  LEU B 512      39.859  -8.003 -19.190  0.00  0.00      B     
ATOM    608  CA  VAL B 513      36.635  -6.073 -18.375  0.00  0.00      B     
ATOM    609  CA  ARG B 514      35.311  -7.095 -21.810  0.00  0.00      B     
ATOM    610  CA  PHE B 515      36.279 -10.707 -20.917  0.00  0.00      B     
ATOM    611  CA  ILE B 516      34.365 -10.626 -17.581  0.00  0.00      B     
ATOM    612  CA  SER B 517      30.660 -11.342 -18.275  0.00  0.00      B     
ATOM    613  CA  ARG B 518      27.985  -8.684 -17.704  0.00  0.00      B     
ATOM    614  CA  TYR B 519      25.993 -11.496 -16.057  0.00  0.00      B     
ATOM    615  CA  THR B 520      28.923 -12.071 -13.636  0.00  0.00      B     
ATOM    616  CA  GLN B 521      29.169  -8.309 -12.820  0.00  0.00      B     
ATOM    617  CA  GLU B 522      25.440  -8.123 -11.988  0.00  0.00      B     
ATOM    618  CA  ILE B 523      25.859 -10.840  -9.310  0.00  0.00      B     
ATOM    619  CA  PHE B 524      27.503  -8.125  -7.170  0.00  0.00      B     
ATOM    620  CA  SER B 525      24.782  -5.539  -8.038  0.00  0.00      B     
ATOM    621  CA  PHE B 526      22.010  -7.860  -6.831  0.00  0.00      B     
ATOM    622  CA  LEU B 527      24.114  -9.038  -3.830  0.00  0.00      B     
ATOM    623  CA  ILE B 528      24.873  -5.554  -2.416  0.00  0.00      B     
ATOM    624  CA  SER B 529      21.242  -4.375  -2.846  0.00  0.00      B     
ATOM    625  CA  LEU B 530      19.834  -7.593  -1.261  0.00  0.00      B     
ATOM    626  CA  ILE B 531      22.211  -7.171   1.721  0.00  0.00      B     
ATOM    627  CA  PHE B 532      20.811  -3.643   2.391  0.00  0.00      B     
ATOM    628  CA  ILE B 533      17.150  -4.837   2.453  0.00  0.00      B     
ATOM    629  CA  TYR B 534      18.226  -7.605   4.854  0.00  0.00      B     
ATOM    630  CA  GLU B 535      20.239  -5.158   7.097  0.00  0.00      B     
ATOM    631  CA  THR B 536      17.383  -2.573   7.362  0.00  0.00      B     
ATOM    632  CA  PHE B 537      14.908  -5.379   8.213  0.00  0.00      B     
ATOM    633  CA  SER B 538      17.394  -6.738  10.820  0.00  0.00      B     
ATOM    634  CA  LYS B 539      17.369  -3.315  12.606  0.00  0.00      B     
ATOM    635  CA  LEU B 540      13.551  -3.178  12.182  0.00  0.00      B     
ATOM    636  CA  ILE B 541      12.959  -6.593  13.833  0.00  0.00      B     
ATOM    637  CA  LYS B 542      15.454  -5.525  16.576  0.00  0.00      B     
ATOM    638  CA  ILE B 543      13.158  -2.597  17.565  0.00  0.00      B     
ATOM    639  CA  PHE B 544      10.210  -5.051  17.389  0.00  0.00      B     
ATOM    640  CA  GLN B 545      11.844  -7.503  19.868  0.00  0.00      B     
ATOM    641  CA  ASP B 546      12.915  -4.545  22.076  0.00  0.00      B     
ATOM    642  CA  HIS B 547       9.228  -3.470  22.470  0.00  0.00      B     
ATOM    643  CA  PRO B 548       7.114  -6.641  21.788  0.00  0.00      B     
ATOM    644  CA  LEU B 549       3.307  -6.583  21.313  0.00  0.00      B     
ATOM    645  CA  GLN B 550       2.082  -6.963  24.929  0.00  0.00      B     
ATOM    646  CA  LYS B 551      -0.385  -5.729  27.606  0.00  0.00      B     
ATOM    647  CA  THR B 552       2.638  -4.944  29.912  0.00  0.00      B     
ATOM    648  CA  TYR B 553       3.417  -2.126  32.373  0.00  0.00      B     
ATOM    649  CA  LEU B 567       7.761  -0.490  26.231  0.00  0.00      B     
ATOM    650  CA  PRO B 568       3.865  -0.334  26.189  0.00  0.00      B     
ATOM    651  CA  ASN B 569       4.267   2.014  23.208  0.00  0.00      B     
ATOM    652  CA  THR B 570       4.353  -0.553  20.351  0.00  0.00      B     
ATOM    653  CA  ALA B 571       7.233  -1.019  17.912  0.00  0.00      B     
ATOM    654  CA  LEU B 572       4.622  -1.795  15.163  0.00  0.00      B     
ATOM    655  CA  LEU B 573       4.216   1.953  14.487  0.00  0.00      B     
ATOM    656  CA  SER B 574       7.884   2.128  13.287  0.00  0.00      B     
ATOM    657  CA  LEU B 575       7.366  -0.753  10.776  0.00  0.00      B     
ATOM    658  CA  VAL B 576       4.234   0.762   9.218  0.00  0.00      B     
ATOM    659  CA  LEU B 577       5.642   4.317   9.348  0.00  0.00      B     
ATOM    660  CA  MET B 578       8.631   3.032   7.329  0.00  0.00      B     
ATOM    661  CA  ALA B 579       6.275   1.249   4.893  0.00  0.00      B     
ATOM    662  CA  GLY B 580       3.986   4.336   4.577  0.00  0.00      B     
ATOM    663  CA  THR B 581       7.018   6.592   3.998  0.00  0.00      B     
ATOM    664  CA  PHE B 582       8.188   4.162   1.277  0.00  0.00      B     
ATOM    665  CA  PHE B 583       4.669   3.948  -0.303  0.00  0.00      B     
ATOM    666  CA  PHE B 584       4.275   7.755  -0.378  0.00  0.00      B     
ATOM    667  CA  ALA B 585       7.745   8.169  -1.947  0.00  0.00      B     
ATOM    668  CA  MET B 586       7.008   5.600  -4.724  0.00  0.00      B     
ATOM    669  CA  MET B 587       3.630   7.301  -5.416  0.00  0.00      B     
ATOM    670  CA  LEU B 588       5.429  10.665  -5.913  0.00  0.00      B     
ATOM    671  CA  ARG B 589       7.848   8.788  -8.228  0.00  0.00      B     
ATOM    672  CA  LYS B 590       4.790   7.550 -10.201  0.00  0.00      B     
ATOM    673  CA  PHE B 591       3.415  11.147 -10.193  0.00  0.00      B     
ATOM    674  CA  LYS B 592       6.556  12.345 -12.046  0.00  0.00      B     
ATOM    675  CA  ASN B 593       6.323   9.387 -14.509  0.00  0.00      B     
ATOM    676  CA  SER B 594       2.558   9.586 -15.152  0.00  0.00      B     
ATOM    677  CA  SER B 595       0.926  12.593 -16.848  0.00  0.00      B     
ATOM    678  CA  TYR B 596      -1.288  14.432 -14.318  0.00  0.00      B     
ATOM    679  CA  PHE B 597       0.173  17.945 -14.150  0.00  0.00      B     
ATOM    680  CA  PRO B 598       2.202  19.484 -17.067  0.00  0.00      B     
ATOM    681  CA  GLY B 599       5.694  17.886 -17.455  0.00  0.00      B     
ATOM    682  CA  LYS B 600       8.052  20.455 -15.900  0.00  0.00      B     
ATOM    683  CA  LEU B 601       5.745  21.082 -12.884  0.00  0.00      B     
ATOM    684  CA  ARG B 602       5.139  17.325 -12.581  0.00  0.00      B     
ATOM    685  CA  ARG B 603       8.863  16.414 -12.587  0.00  0.00      B     
ATOM    686  CA  VAL B 604       9.792  18.878  -9.782  0.00  0.00      B     
ATOM    687  CA  ILE B 605       6.840  17.741  -7.595  0.00  0.00      B     
ATOM    688  CA  GLY B 606       8.063  14.096  -7.795  0.00  0.00      B     
ATOM    689  CA  ASP B 607      11.559  14.939  -6.483  0.00  0.00      B     
ATOM    690  CA  PHE B 608      10.021  17.265  -3.866  0.00  0.00      B     
ATOM    691  CA  GLY B 609       8.314  13.960  -2.870  0.00  0.00      B     
ATOM    692  CA  VAL B 610      11.356  12.833  -0.849  0.00  0.00      B     
ATOM    693  CA  PRO B 611      11.353  16.136   1.236  0.00  0.00      B     
ATOM    694  CA  ILE B 612       7.617  15.704   1.989  0.00  0.00      B     
ATOM    695  CA  SER B 613       8.248  11.985   2.766  0.00  0.00      B     
ATOM    696  CA  ILE B 614      10.624  13.006   5.602  0.00  0.00      B     
ATOM    697  CA  LEU B 615       8.151  15.811   6.550  0.00  0.00      B     
ATOM    698  CA  ILE B 616       5.315  13.303   7.229  0.00  0.00      B     
ATOM    699  CA  MET B 617       7.701  11.246   9.443  0.00  0.00      B     
ATOM    700  CA  VAL B 618       8.614  14.253  11.663  0.00  0.00      B     
ATOM    701  CA  LEU B 619       4.905  15.211  11.744  0.00  0.00      B     
ATOM    702  CA  VAL B 620       3.938  11.713  13.030  0.00  0.00      B     
ATOM    703  CA  ASP B 621       6.804  11.810  15.639  0.00  0.00      B     
ATOM    704  CA  PHE B 622       5.381  15.170  16.837  0.00  0.00      B     
ATOM    705  CA  PHE B 623       2.046  13.347  17.416  0.00  0.00      B     
ATOM    706  CA  ILE B 624       3.524  10.139  19.023  0.00  0.00      B     
ATOM    707  CA  GLN B 625       5.009  11.007  22.423  0.00  0.00      B     
ATOM    708  CA  ASP B 626       8.077   8.790  22.952  0.00  0.00      B     
ATOM    709  CA  THR B 627      11.285   9.951  24.767  0.00  0.00      B     
ATOM    710  CA  TYR B 628      12.477  13.491  23.954  0.00  0.00      B     
ATOM    711  CA  THR B 629      16.011  13.932  22.574  0.00  0.00      B     
ATOM    712  CA  GLN B 630      17.762  17.290  22.083  0.00  0.00      B     
ATOM    713  CA  LYS B 631      18.179  18.913  18.646  0.00  0.00      B     
ATOM    714  CA  LEU B 632      21.120  21.262  18.392  0.00  0.00      B     
ATOM    715  CA  SER B 633      21.858  24.446  16.381  0.00  0.00      B     
ATOM    716  CA  VAL B 634      24.792  25.255  18.700  0.00  0.00      B     
ATOM    717  CA  PRO B 635      27.738  22.918  17.450  0.00  0.00      B     
ATOM    718  CA  ASP B 636      30.911  25.055  17.116  0.00  0.00      B     
ATOM    719  CA  GLY B 637      32.411  22.623  14.563  0.00  0.00      B     
ATOM    720  CA  PHE B 638      31.392  18.956  14.394  0.00  0.00      B     
ATOM    721  CA  LYS B 639      34.450  16.698  14.785  0.00  0.00      B     
ATOM    722  CA  VAL B 640      34.925  13.558  12.691  0.00  0.00      B     
ATOM    723  CA  VAL B 649      40.188  12.037  12.489  0.00  0.00      B     
ATOM    724  CA  ILE B 650      43.278  11.458  10.267  0.00  0.00      B     
ATOM    725  CA  HIS B 651      46.944  11.530  11.398  0.00  0.00      B     
ATOM    726  CA  PRO B 652      50.323  10.834   9.676  0.00  0.00      B     
ATOM    727  CA  LEU B 653      50.560   7.961  12.152  0.00  0.00      B     
ATOM    728  CA  GLY B 654      48.213   5.584  10.286  0.00  0.00      B     
ATOM    729  CA  LEU B 655      49.169   6.826   6.806  0.00  0.00      B     
ATOM    730  CA  ARG B 656      51.514   3.819   6.943  0.00  0.00      B     
ATOM    731  CA  SER B 657      49.121   0.766   6.700  0.00  0.00      B     
ATOM    732  CA  GLU B 658      50.394  -0.546  10.086  0.00  0.00      B     
ATOM    733  CA  PHE B 659      47.424   0.936  12.039  0.00  0.00      B     
ATOM    734  CA  PRO B 660      44.834   0.482   9.244  0.00  0.00      B     
ATOM    735  CA  ILE B 661      43.877  -3.058   8.239  0.00  0.00      B     
ATOM    736  CA  TRP B 662      47.400  -4.539   8.567  0.00  0.00      B     
ATOM    737  CA  MET B 663      47.051  -6.945   5.628  0.00  0.00      B     
ATOM    738  CA  MET B 664      47.360  -3.965   3.217  0.00  0.00      B     
ATOM    739  CA  PHE B 665      46.855  -6.157   0.104  0.00  0.00      B     
ATOM    740  CA  ALA B 666      43.374  -6.975   1.500  0.00  0.00      B     
ATOM    741  CA  SER B 667      42.475  -3.264   1.288  0.00  0.00      B     
ATOM    742  CA  ALA B 668      43.180  -3.491  -2.486  0.00  0.00      B     
ATOM    743  CA  LEU B 669      40.687  -6.369  -2.845  0.00  0.00      B     
ATOM    744  CA  PRO B 670      37.805  -4.191  -1.376  0.00  0.00      B     
ATOM    745  CA  ALA B 671      38.914  -1.345  -3.676  0.00  0.00      B     
ATOM    746  CA  LEU B 672      38.611  -3.630  -6.728  0.00  0.00      B     
ATOM    747  CA  LEU B 673      35.142  -4.844  -5.589  0.00  0.00      B     
ATOM    748  CA  VAL B 674      33.780  -1.273  -5.165  0.00  0.00      B     
ATOM    749  CA  PHE B 675      35.346  -0.456  -8.587  0.00  0.00      B     
ATOM    750  CA  ILE B 676      33.016  -2.917 -10.416  0.00  0.00      B     
ATOM    751  CA  LEU B 677      29.977  -1.271  -8.740  0.00  0.00      B     
ATOM    752  CA  ILE B 678      31.317   2.263  -9.563  0.00  0.00      B     
ATOM    753  CA  PHE B 679      32.028   1.212 -13.174  0.00  0.00      B     
ATOM    754  CA  LEU B 680      28.562  -0.354 -13.525  0.00  0.00      B     
ATOM    755  CA  GLU B 681      26.749   2.629 -11.905  0.00  0.00      B     
ATOM    756  CA  SER B 682      28.796   5.087 -14.084  0.00  0.00      B     
ATOM    757  CA  GLN B 683      28.257   3.254 -17.415  0.00  0.00      B     
ATOM    758  CA  ILE B 684      24.531   2.506 -16.824  0.00  0.00      B     
ATOM    759  CA  THR B 685      23.851   6.121 -15.720  0.00  0.00      B     
ATOM    760  CA  THR B 686      25.582   7.689 -18.759  0.00  0.00      B     
ATOM    761  CA  LEU B 687      23.934   5.236 -21.188  0.00  0.00      B     
ATOM    762  CA  ILE B 688      20.455   5.940 -19.672  0.00  0.00      B     
ATOM    763  CA  VAL B 689      20.954   9.750 -19.877  0.00  0.00      B     
ATOM    764  CA  SER B 690      22.400   9.569 -23.439  0.00  0.00      B     
ATOM    765  CA  LYS B 691      19.517   7.500 -24.929  0.00  0.00      B     
ATOM    766  CA  PRO B 692      17.791   9.116 -28.017  0.00  0.00      B     
ATOM    767  CA  GLU B 693      14.579   9.021 -25.903  0.00  0.00      B     
ATOM    768  CA  ARG B 694      15.534  12.621 -25.195  0.00  0.00      B     
ATOM    769  CA  LYS B 695      17.511  14.222 -28.058  0.00  0.00      B     
ATOM    770  CA  MET B 696      21.191  14.506 -27.040  0.00  0.00      B     
ATOM    771  CA  VAL B 697      24.133  12.628 -28.727  0.00  0.00      B     
ATOM    772  CA  LYS B 698      26.794  15.360 -28.210  0.00  0.00      B     
ATOM    773  CA  GLY B 699      29.537  15.840 -25.557  0.00  0.00      B     
ATOM    774  CA  SER B 700      28.964  12.667 -23.485  0.00  0.00      B     
ATOM    775  CA  GLY B 701      31.624   9.923 -23.325  0.00  0.00      B     
ATOM    776  CA  PHE B 702      32.309   6.932 -21.070  0.00  0.00      B     
ATOM    777  CA  HIS B 703      36.057   7.279 -20.302  0.00  0.00      B     
ATOM    778  CA  LEU B 704      35.848  10.856 -19.059  0.00  0.00      B     
ATOM    779  CA  ASP B 705      32.790  10.052 -16.853  0.00  0.00      B     
ATOM    780  CA  LEU B 706      34.454   7.036 -15.186  0.00  0.00      B     
ATOM    781  CA  LEU B 707      37.846   8.766 -14.817  0.00  0.00      B     
ATOM    782  CA  LEU B 708      36.289  11.840 -13.155  0.00  0.00      B     
ATOM    783  CA  VAL B 709      33.900   9.801 -10.925  0.00  0.00      B     
ATOM    784  CA  VAL B 710      36.565   7.407  -9.634  0.00  0.00      B     
ATOM    785  CA  GLY B 711      39.300  10.114  -9.496  0.00  0.00      B     
ATOM    786  CA  MET B 712      37.105  12.439  -7.439  0.00  0.00      B     
ATOM    787  CA  GLY B 713      35.992   9.571  -5.171  0.00  0.00      B     
ATOM    788  CA  GLY B 714      39.634   8.394  -5.004  0.00  0.00      B     
ATOM    789  CA  VAL B 715      40.917  11.780  -3.775  0.00  0.00      B     
ATOM    790  CA  ALA B 716      37.957  11.968  -1.343  0.00  0.00      B     
ATOM    791  CA  ALA B 717      38.855   8.481  -0.047  0.00  0.00      B     
ATOM    792  CA  LEU B 718      42.544   9.609   0.157  0.00  0.00      B     
ATOM    793  CA  PHE B 719      41.533  12.384   2.622  0.00  0.00      B     
ATOM    794  CA  GLY B 720      39.323   9.810   4.440  0.00  0.00      B     
ATOM    795  CA  MET B 721      35.756  10.494   3.236  0.00  0.00      B     
ATOM    796  CA  PRO B 722      32.617   8.391   2.618  0.00  0.00      B     
ATOM    797  CA  TRP B 723      32.413   7.253  -1.044  0.00  0.00      B     
ATOM    798  CA  LEU B 724      30.966   9.342  -3.947  0.00  0.00      B     
ATOM    799  CA  SER B 725      29.522   7.817  -7.149  0.00  0.00      B     
ATOM    800  CA  ALA B 726      27.408   8.823 -10.160  0.00  0.00      B     
ATOM    801  CA  THR B 727      23.732   8.699  -9.066  0.00  0.00      B     
ATOM    802  CA  THR B 728      20.843   7.467 -11.255  0.00  0.00      B     
ATOM    803  CA  VAL B 729      17.665   9.068  -9.836  0.00  0.00      B     
ATOM    804  CA  ARG B 730      19.145  12.600  -9.544  0.00  0.00      B     
ATOM    805  CA  SER B 731      20.783  12.427 -13.042  0.00  0.00      B     
ATOM    806  CA  VAL B 732      17.570  11.074 -14.640  0.00  0.00      B     
ATOM    807  CA  THR B 733      15.816  14.082 -13.035  0.00  0.00      B     
ATOM    808  CA  HIS B 734      18.452  16.434 -14.586  0.00  0.00      B     
ATOM    809  CA  ALA B 735      17.775  14.802 -17.986  0.00  0.00      B     
ATOM    810  CA  ASN B 736      13.968  15.061 -17.563  0.00  0.00      B     
ATOM    811  CA  ALA B 737      14.090  18.641 -16.132  0.00  0.00      B     
ATOM    812  CA  LEU B 738      16.094  19.948 -19.102  0.00  0.00      B     
ATOM    813  CA  THR B 739      14.248  17.729 -21.689  0.00  0.00      B     
ATOM    814  CA  VAL B 740      12.038  20.551 -23.099  0.00  0.00      B     
ATOM    815  CA  MET B 741       8.466  20.300 -24.456  0.00  0.00      B     
ATOM    816  CA  ILE B 753      10.252  15.540 -27.131  0.00  0.00      B     
ATOM    817  CA  GLN B 754      12.744  18.356 -27.974  0.00  0.00      B     
ATOM    818  CA  GLU B 755      16.524  18.478 -27.265  0.00  0.00      B     
ATOM    819  CA  VAL B 756      17.571  17.618 -23.704  0.00  0.00      B     
ATOM    820  CA  LYS B 757      19.659  20.654 -22.792  0.00  0.00      B     
ATOM    821  CA  GLU B 758      23.236  20.280 -21.527  0.00  0.00      B     
ATOM    822  CA  GLN B 759      24.542  23.200 -19.435  0.00  0.00      B     
ATOM    823  CA  ARG B 760      27.675  23.240 -17.203  0.00  0.00      B     
ATOM    824  CA  ILE B 761      26.275  25.909 -14.823  0.00  0.00      B     
ATOM    825  CA  SER B 762      23.491  23.452 -13.766  0.00  0.00      B     
ATOM    826  CA  GLY B 763      26.206  21.274 -12.176  0.00  0.00      B     
ATOM    827  CA  LEU B 764      28.059  24.292 -10.753  0.00  0.00      B     
ATOM    828  CA  LEU B 765      24.891  25.763  -9.147  0.00  0.00      B     
ATOM    829  CA  VAL B 766      23.657  22.486  -7.533  0.00  0.00      B     
ATOM    830  CA  ALA B 767      27.122  21.958  -6.023  0.00  0.00      B     
ATOM    831  CA  VAL B 768      27.206  25.516  -4.586  0.00  0.00      B     
ATOM    832  CA  LEU B 769      23.916  24.966  -2.686  0.00  0.00      B     
ATOM    833  CA  VAL B 770      25.657  21.980  -1.033  0.00  0.00      B     
ATOM    834  CA  GLY B 771      28.685  23.332   0.896  0.00  0.00      B     
ATOM    835  CA  LEU B 772      26.691  26.467   1.757  0.00  0.00      B     
ATOM    836  CA  SER B 773      24.240  24.091   3.496  0.00  0.00      B     
ATOM    837  CA  ILE B 774      26.880  23.240   6.162  0.00  0.00      B     
ATOM    838  CA  LEU B 775      24.866  25.828   8.126  0.00  0.00      B     
ATOM    839  CA  MET B 776      21.811  23.582   7.494  0.00  0.00      B     
ATOM    840  CA  GLU B 777      23.567  20.592   9.220  0.00  0.00      B     
ATOM    841  CA  PRO B 778      21.530  21.167  12.487  0.00  0.00      B     
ATOM    842  CA  ILE B 779      18.452  20.036  10.446  0.00  0.00      B     
ATOM    843  CA  LEU B 780      19.776  16.424  10.755  0.00  0.00      B     
ATOM    844  CA  SER B 781      19.733  16.608  14.603  0.00  0.00      B     
ATOM    845  CA  ARG B 782      15.901  16.529  14.747  0.00  0.00      B     
ATOM    846  CA  ILE B 783      15.647  13.221  12.785  0.00  0.00      B     
ATOM    847  CA  PRO B 784      14.377   9.993  14.439  0.00  0.00      B     
ATOM    848  CA  LEU B 785      16.090   6.922  12.913  0.00  0.00      B     
ATOM    849  CA  ALA B 786      12.814   5.681  11.335  0.00  0.00      B     
ATOM    850  CA  VAL B 787      13.329   7.951   8.229  0.00  0.00      B     
ATOM    851  CA  LEU B 788      16.680   6.319   7.383  0.00  0.00      B     
ATOM    852  CA  PHE B 789      15.330   2.788   6.890  0.00  0.00      B     
ATOM    853  CA  GLY B 790      12.508   3.866   4.515  0.00  0.00      B     
ATOM    854  CA  ILE B 791      14.427   6.440   2.437  0.00  0.00      B     
ATOM    855  CA  PHE B 792      17.282   3.933   1.902  0.00  0.00      B     
ATOM    856  CA  LEU B 793      14.698   1.274   0.863  0.00  0.00      B     
ATOM    857  CA  TYR B 794      13.263   3.832  -1.626  0.00  0.00      B     
ATOM    858  CA  MET B 795      16.656   4.415  -3.312  0.00  0.00      B     
ATOM    859  CA  GLY B 796      17.323   0.649  -2.783  0.00  0.00      B     
ATOM    860  CA  VAL B 797      14.429  -0.262  -5.114  0.00  0.00      B     
ATOM    861  CA  THR B 798      15.933   2.367  -7.491  0.00  0.00      B     
ATOM    862  CA  SER B 799      19.216   0.353  -7.351  0.00  0.00      B     
ATOM    863  CA  LEU B 800      17.196  -2.842  -8.172  0.00  0.00      B     
ATOM    864  CA  SER B 801      15.419  -0.959 -11.027  0.00  0.00      B     
ATOM    865  CA  GLY B 802      18.641  -0.875 -13.139  0.00  0.00      B     
ATOM    866  CA  ILE B 803      19.843  -4.493 -12.676  0.00  0.00      B     
ATOM    867  CA  GLN B 804      19.985  -6.690 -15.839  0.00  0.00      B     
ATOM    868  CA  LEU B 805      19.879  -9.906 -13.797  0.00  0.00      B     
ATOM    869  CA  PHE B 806      16.823  -8.603 -11.875  0.00  0.00      B     
ATOM    870  CA  ASP B 807      15.194  -8.163 -15.332  0.00  0.00      B     
ATOM    871  CA  ARG B 808      16.253 -11.793 -16.074  0.00  0.00      B     
ATOM    872  CA  ILE B 809      14.818 -12.985 -12.677  0.00  0.00      B     
ATOM    873  CA  LEU B 810      11.511 -11.199 -13.465  0.00  0.00      B     
ATOM    874  CA  LEU B 811      11.364 -12.848 -16.924  0.00  0.00      B     
ATOM    875  CA  LEU B 812      12.296 -16.231 -15.339  0.00  0.00      B     
ATOM    876  CA  PHE B 813       9.202 -15.738 -13.109  0.00  0.00      B     
ATOM    877  CA  LYS B 814       7.131 -15.177 -16.289  0.00  0.00      B     
ATOM    878  CA  PRO B 815       5.823 -17.570 -19.076  0.00  0.00      B     
ATOM    879  CA  PRO B 816       7.922 -17.653 -22.341  0.00  0.00      B     
ATOM    880  CA  LYS B 817       5.106 -15.709 -24.128  0.00  0.00      B     
ATOM    881  CA  TYR B 818       7.077 -12.448 -23.754  0.00  0.00      B     
ATOM    882  CA  HIS B 819      10.542 -11.676 -25.189  0.00  0.00      B     
ATOM    883  CA  PRO B 820      13.019  -8.804 -24.571  0.00  0.00      B     
ATOM    884  CA  ASP B 821      14.298  -5.841 -26.643  0.00  0.00      B     
ATOM    885  CA  VAL B 822      16.703  -8.291 -28.320  0.00  0.00      B     
ATOM    886  CA  PRO B 823      14.804 -11.515 -29.357  0.00  0.00      B     
ATOM    887  CA  TYR B 824      18.197 -13.268 -29.659  0.00  0.00      B     
ATOM    888  CA  VAL B 825      18.044 -14.233 -25.976  0.00  0.00      B     
ATOM    889  CA  LYS B 826      14.566 -15.941 -25.718  0.00  0.00      B     
ATOM    890  CA  ARG B 827      14.523 -17.322 -29.304  0.00  0.00      B     
ATOM    891  CA  VAL B 828      17.893 -19.063 -28.780  0.00  0.00      B     
ATOM    892  CA  LYS B 829      17.834 -19.500 -24.978  0.00  0.00      B     
ATOM    893  CA  THR B 830      14.388 -20.790 -23.755  0.00  0.00      B     
ATOM    894  CA  TRP B 831      15.914 -23.117 -21.109  0.00  0.00      B     
ATOM    895  CA  ARG B 832      19.501 -21.799 -21.455  0.00  0.00      B     
ATOM    896  CA  MET B 833      18.770 -18.300 -20.018  0.00  0.00      B     
ATOM    897  CA  HIS B 834      17.538 -20.022 -16.827  0.00  0.00      B     
ATOM    898  CA  LEU B 835      20.996 -21.707 -16.514  0.00  0.00      B     
ATOM    899  CA  PHE B 836      22.779 -18.318 -16.950  0.00  0.00      B     
ATOM    900  CA  THR B 837      20.389 -16.804 -14.354  0.00  0.00      B     
ATOM    901  CA  GLY B 838      20.927 -19.896 -12.110  0.00  0.00      B     
ATOM    902  CA  ILE B 839      24.751 -19.711 -12.001  0.00  0.00      B     
ATOM    903  CA  GLN B 840      24.295 -16.113 -10.773  0.00  0.00      B     
ATOM    904  CA  ILE B 841      21.787 -17.292  -8.099  0.00  0.00      B     
ATOM    905  CA  ILE B 842      24.155 -20.098  -6.916  0.00  0.00      B     
ATOM    906  CA  CYS B 843      27.002 -17.536  -6.670  0.00  0.00      B     
ATOM    907  CA  LEU B 844      24.789 -15.136  -4.611  0.00  0.00      B     
ATOM    908  CA  ALA B 845      24.079 -17.882  -2.037  0.00  0.00      B     
ATOM    909  CA  VAL B 846      27.819 -18.613  -1.539  0.00  0.00      B     
ATOM    910  CA  LEU B 847      28.630 -14.879  -1.250  0.00  0.00      B     
ATOM    911  CA  TRP B 848      25.911 -14.274   1.397  0.00  0.00      B     
ATOM    912  CA  VAL B 849      27.365 -17.234   3.378  0.00  0.00      B     
ATOM    913  CA  VAL B 850      30.913 -15.744   3.037  0.00  0.00      B     
ATOM    914  CA  LYS B 851      29.782 -12.366   4.505  0.00  0.00      B     
ATOM    915  CA  SER B 852      28.242 -14.314   7.454  0.00  0.00      B     
ATOM    916  CA  THR B 853      31.807 -15.196   8.634  0.00  0.00      B     
ATOM    917  CA  PRO B 854      34.756 -13.180  10.061  0.00  0.00      B     
ATOM    918  CA  ALA B 855      36.454 -13.720   6.640  0.00  0.00      B     
ATOM    919  CA  SER B 856      34.810 -10.586   5.129  0.00  0.00      B     
ATOM    920  CA  LEU B 857      38.215  -9.258   3.946  0.00  0.00      B     
ATOM    921  CA  ALA B 858      38.230 -12.341   1.640  0.00  0.00      B     
ATOM    922  CA  LEU B 859      34.624 -11.613   0.492  0.00  0.00      B     
ATOM    923  CA  PRO B 860      35.953  -9.555  -2.500  0.00  0.00      B     
ATOM    924  CA  PHE B 861      38.644 -12.188  -3.166  0.00  0.00      B     
ATOM    925  CA  VAL B 862      36.057 -14.947  -3.813  0.00  0.00      B     
ATOM    926  CA  LEU B 863      34.264 -12.802  -6.490  0.00  0.00      B     
ATOM    927  CA  ILE B 864      37.593 -11.582  -7.936  0.00  0.00      B     
ATOM    928  CA  LEU B 865      38.907 -15.154  -8.330  0.00  0.00      B     
ATOM    929  CA  THR B 866      35.472 -16.512  -9.456  0.00  0.00      B     
ATOM    930  CA  VAL B 867      34.523 -14.061 -12.240  0.00  0.00      B     
ATOM    931  CA  PRO B 868      37.581 -14.453 -14.626  0.00  0.00      B     
ATOM    932  CA  LEU B 869      37.872 -18.229 -13.985  0.00  0.00      B     
ATOM    933  CA  ARG B 870      34.141 -18.769 -14.648  0.00  0.00      B     
ATOM    934  CA  ARG B 871      34.351 -16.898 -18.005  0.00  0.00      B     
ATOM    935  CA  VAL B 872      37.444 -18.931 -19.055  0.00  0.00      B     
ATOM    936  CA  LEU B 873      35.161 -21.959 -18.576  0.00  0.00      B     
ATOM    937  CA  LEU B 874      32.112 -20.215 -20.228  0.00  0.00      B     
ATOM    938  CA  PRO B 875      32.541 -21.733 -23.773  0.00  0.00      B     
ATOM    939  CA  LEU B 876      31.878 -25.175 -22.230  0.00  0.00      B     
ATOM    940  CA  ILE B 877      28.235 -24.002 -22.212  0.00  0.00      B     
ATOM    941  CA  PHE B 878      27.168 -22.450 -25.525  0.00  0.00      B     
ATOM    942  CA  ARG B 879      28.912 -20.609 -28.402  0.00  0.00      B     
ATOM    943  CA  ASN B 880      30.978 -17.366 -28.515  0.00  0.00      B     
ATOM    944  CA  VAL B 881      28.219 -15.467 -30.429  0.00  0.00      B     
ATOM    945  CA  GLU B 882      25.651 -16.862 -27.927  0.00  0.00      B     
ATOM    946  CA  LEU B 883      27.810 -15.459 -25.078  0.00  0.00      B     
ATOM    947  CA  GLN B 884      28.329 -12.168 -27.016  0.00  0.00      B     
ATOM    948  CA  CYS B 885      24.530 -11.710 -27.216  0.00  0.00      B     
ATOM    949  CA  LEU B 886      24.415 -11.814 -23.384  0.00  0.00      B     
ATOM    950  CA  ASP B 887      27.508  -9.563 -22.903  0.00  0.00      B     
END
